# Supplementary material for: Digestion of Yeasts and Beta-1,3-Glucanases in Mosquito Larvae: Physiological and Biochemical Considerations
Source: PLoS One. 2016 Mar 23;11(3):e0151403. doi: 10.1371/journal.pone.0151403 (PMC4805253; doi:10.1371/journal.pone.0151403)
Supplement: S1 File — (XLSX) [file pone.0151403.s001.xlsx]

## Sheet: Figure 1
Pupation, %
CONTROL DIET								YEAST DIET
Days	Experiment 1	Experiment 2	Experiment 3	Experiment 4	Mean	SEM		Days	Experiment 1	Experiment 2	Experiment 3	Experiment 4	Mean	SEM
5	0	0	0	0	0	0		5	0	0	0	0	0	0
6	0	0	0	0	0	0		6	0	0	0	0	0	0
7	0	0	23.8095	80.7018	26.1278	19.0373		7	0	0	3.27869	39.6226	10.7253	9.66339
8	2.12766	30	39.6825	92.9825	41.1982	19.0084		8	0	0	21.3115	75.4717	24.1958	17.8148
9	23.4043	80	77.7778	98.2456	69.8569	16.1488		9	0	0	77.0492	90.566	41.9038	24.35
10	91.4894	100	95.2381	100	96.6819	2.0629		10	14.2857	42.8571	95.082	96.2264	62.1128	20.2256
11	100	100	98.4127	100	99.6032	0.396825		11	83.6735	80.9524	98.3607	98.1132	90.2749	4.63058
12	100	100	100	100	100	0		12	91.8367	100	100	100	97.9592	2.04082
								13	97.9592	100	100	100	99.4898	0.510204
								14	100	100	100	100	100	0
Adult emergence, %
CONTROL DIET								YEAST DIET
Days	Experiment 1	Experiment 2	Experiment 3	Experiment 4	Mean	SEM		Days	Experiment 1	Experiment 2	Experiment 3	Experiment 4	Mean	SEM
5	0	0	0	0	0	0		5	0	0	0	0	0	0
6	0	0	0	0	0	0		6	0	0	0	0	0	0
7	0	0	0	0	0	0		7	0	0	0	0	0	0
8	0	0	0	0	0	0		8	0	0	0	0	0	0
9	0	0	4.54545	51.0204	13.8915	12.4226		9	0	0	0	20.9302	5.23256	5.23256
10	2.38095	15.3846	11.3636	93.8776	30.7517	21.2168		10	0	0	25.4237	55.814	20.3094	13.2655
11	19.0476	92.3077	13.6364	95.9184	55.2275	22.4898		11	0	0	33.8983	65.1163	24.7536	15.6478
12	80.9524	100	93.1818	100	93.5335	4.4911		12	6.52174	27.907	100	100	58.6072	24.2936
13	100	100	100	100	100	0		13	58.6957	76.7442	100	100	83.86	10.0203
								14	89.1304	95.3488	100	100	96.1198	2.57484
								15	95.6522	100	100	100	98.913	1.08696
								16	100	100	100	100	100	0

## Sheet: Figure 2
	Cells/mL
	Sabouraud	Water	Water, 24h		CONTROL	Cells/mL
Experiment 1	235000000	159000000	172000000		hours	Sample 1	Sample 2	Sample 3	Sample 4	Sample 5	mean	SEM
Experiment 2	359000000	177000000	147000000		0	20000	0	0	0	0	4000	4000
Experiment 3	311000000	154000000	218000000		2	0	0	0	0	0	0	0
Experiment 4	125000000	184000000			4	0	0	0	0	0	0	0
Experiment 5	131000000	207000000			24	0	0	0	0	0	0	0
Experiment 6	147000000	193000000			48	0	0	0	0	0	0	0
Experiment 7	120000000	167000000
Experiment 8	151000000	182000000			FEEDING WITH YEAST
Experiment 9	167000000	103000000			Live yeast, Cells/mL
Mean	194000000	1.69556e+08	179000000		hours	Sample 1	Sample 2	Sample 3	Sample 4	Sample 5	mean	SEM
SEM	2.9247e+07	9.97234e+06	2.07926e+07
					2	25800000	25200000	22500000	25800000	26500000	25160000	696132
					4	17800000	16900000	30700000	31200000	30600000	25440000	3.30736e+06
					24	13300000	9900000	23700000	16300000	4300000	13500000	3.23666e+06
					48	700000	0	100000	1500000	700000	600000	268328
					Dead yeast, Cells/mL
					hours	Sample 1	Sample 2	Sample 3	Sample 4	Sample 5	mean	SEM
					2	3000000	3100000	2400000	3500000	2700000	2940000	186011
					4	6800000	5800000	7800000	6600000	7600000	6920000	361109
					24	35200000	27100000	32400000	28000000	22200000	28980000	2.24553e+06
					48	13700000	11500000	21900000	31200000	24600000	20580000	3.60879e+06

## Sheet: Figure 3
Activities per animal (uU/insect)
	sample 1	sample 2	sample 3	sample 4	mean	SEM
HEAD	5.77567	5.58222	5.32428	4.90761	5.39745	0.187635
GUT	6.82478	4.71168	5.71863	7.5589	6.2035	0.624749
REST OF BODY	26.458	36.5809	43.4559	33.3517	34.9617	3.53173
FOOD	0	0.0927269	0.0778956	0.201705	0.0930819	0.0415271
Specific activities (uU/mg protein)
	sample 1	sample 2	sample 3	sample 4	mean	SEM
HEAD	1812.19	1204.73	1352.37	1156.57	1381.46	149.494
GUT	56.267	37.4855	48.2028	60.7696	50.6812	5.10919
REST OF BODY	92.99	102.11	106.28	84.92	96.575	4.77419
FOOD	0.799856	6.06558	5.49616	10.2496	5.65279	1.93383

## Sheet: Figure 4
activities are in uU/insect
Soluble fraction
CONTROL (CAT FOOD)	sample 1	sample 2	sample 3	sample 4	mean	SEM			YEAST DIET	sample 1	sample 2	sample 3	sample 4	mean	SEM
GUT	2.53623	1.86734	3.6853	3.42809	2.87924	0.41759			GUT	2.53623	3.20911	1.41304	1.88127	2.25991	0.391353
HEAD	1.63043	5.25362	3.00725	2.42754	3.07971	0.77765			HEAD	1.37164	0	1.06108	2.35507	1.19695	0.485018
REST OF BODY	19.7464	7.14286	1.5942	3.62319	8.02666	4.07124			REST OF BODY	2.68116	4.81366	1.34058	5.21739	3.5132	0.913238
Insoluble fraction
CONTROL (CAT FOOD)	sample 1	sample 2	sample 3	sample 4	mean	SEM			YEAST DIET	sample 1	sample 2	sample 3	sample 4	mean	SEM
GUT	5.21739	3.41615	2.59834	1.53289	3.19119	0.777685			GUT	0.854037	1.99275	0.996377	2.71739	1.64014	0.439431
HEAD	0	0	1.24224	0	0.310559	0.310559			HEAD	1.63043	0	0.931677	0	0.640528	0.396362
Total Activity
CONTROL (CAT FOOD)	sample 1	sample 2	sample 3	sample 4	mean	SEM			YEAST DIET	sample 1	sample 2	sample 3	sample 4	mean	SEM
GUT	7.75362	5.28348	6.28364	4.96098	6.07043	0.627745			GUT	3.39027	5.20186	2.40942	4.59866	3.90005	0.623474
HEAD	1.63043	5.25362	4.24948	2.42754	3.39027	0.828362			HEAD	3.00207	0	1.99275	2.35507	1.83747	0.647084

## Sheet: Figure 5
activities are in uU/insect
Soluble fraction
CONTROL (CAT FOOD)	sample 1	sample 2	sample 3	sample 4	mean	SEM			YEAST DIET	sample 1	sample 2	sample 3	sample 4	mean	SEM
GUT	1.03616	0.308642	1.03616	0.0440917	0.606261	0.254006			GUT	0	1.12434	1.85185	0.507055	0.870811	0.399724
HEAD	0.771605	0	0.617284	0.198413	0.396825	0.179327			HEAD	0	0	0	0	0	0
REST OF BODY	13.179	4.32099	11.9136	5.49383	8.72685	2.2331			REST OF BODY	15.7716	14.8765	10.7804	2.77778	11.0516	2.96421
Insoluble fraction
CONTROL (CAT FOOD)	sample 1	sample 2	sample 3	sample 4	mean	SEM			YEAST DIET	sample 1	sample 2	sample 3	sample 4	mean	SEM
GUT	1.85185	5.37037	10.216	2.28395	4.93056	1.92814			GUT	7.75166	3.38624	8.48765	0	4.90639	1.98546
HEAD	4.62963	0.925926	7.98908	0.396825	3.48536	1.77207			HEAD	0	0	0	0.569801	0.14245	0.14245
REST OF BODY	7.56173	4.69577	5.8642	0	4.53042	1.6207			REST OF BODY	0	0	17.4383	0	4.35957	4.35957
Total Activity
CONTROL (CAT FOOD)	sample 1	sample 2	sample 3	sample 4	mean	SEM			YEAST DIET	sample 1	sample 2	sample 3	sample 4	mean	SEM
GUT	2.88801	5.67901	11.2522	2.32804	5.53682	2.04121			GUT	7.75166	4.51058	10.3395	0.507055	5.7772	2.12312
HEAD	5.40123	0.925926	8.60636	0.595238	3.88219	1.91852			HEAD	0	0	0	0.569801	0.14245	0.14245
REST OF BODY	20.7407	9.01675	17.7778	5.49383	13.2573	3.59038			REST OF BODY	15.7716	14.8765	28.2187	2.77778	15.4112	5.19656

## Sheet: Figure 6
CONTROL, YEAST CELLS + BUFFER, CFU/uL
minutes	sample 1	sample 2	sample 3	sample 4	sample 5	sample 6	mean	SEM
0	4.6	8.65	9.3	15.15	15.3	12.45	10.9083	1.70428
15	0	5.5	7.7	12.35	14.95	10.9	8.56667	2.19126
30	2.8	6.95	9.9	13.6	12.5	16.3	10.3417	1.99459
60	0.5	0.75	12	16.7	17.4	18.85	11.0333	3.42237
120	0.35	9.15	13	16.45	14.9	13.85	11.2833	2.40415
YEAST CELLS + GUT SAMPLES
minutes	sample 1	sample 2	sample 3	sample 4	sample 5	sample 6	mean	SEM
0	5.1	10.05	5.85	16	13.35	14.75	10.85	1.88578
15	4.1	3.8	2.55	11.7	12.6	15.7	8.40833	2.2781
30	2.55	5.75	4.5	9.6	10.35	8.85	6.93333	1.27793
60	3.8	4.65	3.2	10.6	5.85	7.4	5.91667	1.11957
120	1.65	0.8	6.3	9.7	5.05	9.35	5.475	1.52986
YEAST CELLS + GUT SAMPLES + LAMINARIN
minutes	sample 1	sample 2	sample 3	sample 4	sample 5	sample 6	sample 7	sample 8	sample 9	mean	SEM
0	11.9	9.35	11.15	7.25	9.8					9.89	0.803026
15	8.5	10.25	12.3	12.95	12.05	8.6	10.75	5.55	6.45	9.71111	0.871492
30	11.25	15.1	9.35	10.65	7.3	4.75				9.73333	1.44733
60	12.1	11.85	7.7	10.95	13.25	7	13.5	4.5	6.95	9.75556	1.08559
120	6.05	8.1	11.75	15.65	5.45					9.4	1.91181

## Sheet: Table 1
Weight (in mg) of 4th instar larvae, fed with yeast (or cat food, controls) during 4th larval instar. Larvae were weighted in groups of 10. Values correspond to mean individual weights.
	Experiment 1	Experiment 2	Experiment 3	Experiment 4	mean	SEM
CONTROL	1.88	1.4	1.61	1.79	1.67	0.106066
YEAST DIET	3.2	4.33	3.48	2.23	3.31	0.432801
Weight (in mg) of 4th instar larvae, developed from eggs on cat food (control) or yeast diet. Larvae were weighted in groups of 10. Values correspond to mean individual weights.
	Experiment 1	Experiment 2	Experiment 3	Experiment 4	Experiment 5	mean	SEM
CONTROL	2.88	2.74	2.71	4.07	3.51	3.182	0.296382
YEAST DIET	4.97	4.72	7.85	4.27	5.54	5.47	0.703642
Weight (in g) of pupae, developed from eggs on cat food (control) or yeast diet. Pupae were weighted individually. Values correspond to individual weights.
CONTROL DIET				YEAST DIET
Experiment	Sample	weight, g		Experiment	Sample	weight, g
1	1	0.00693333		1	1	0.00556667
1	2	0.00563333		1	2	0.00483333
1	3	0.0077		1	3	0.00666667
1	4	0.0091		1	4	0.00496667
1	5	0.00743333		1	5	0.00673333
1	6	0.00623333		1	6	0.0132667
1	7	0.00763333		1	7	0.0086
1	8	0.00653333		1	8	0.00573333
1	9	0.0073		1	9	0.0069
1	10	0.00706667		1	10	0.00573333
1	11	0.00543333		1	11	0.00563333
1	12	0.00806667		1	12	0.0052
1	13	0.00963333		1	13	0.00593333
1	14	0.0058		1	14	0.0057
2	1	0.00406667		1	15	0.00846667
2	2	0.00406667		1	16	0.006075
2	3	0.0084		2	1	0.00536667
2	4	0.00516667		2	2	0.00806667
2	5	0.0032		2	3	0.0102333
2	6	0.00383333		2	4	0.0302
2	7	0.00656667		2	5	0.0098
2	8	0.004525		2	6	0.0073
2	9	0.00516667		2	7	0.0222
2	10	0.00433333		2	8	0.00613333
2	11	0.00393333		2	9	0.00743333
2	12	0.0073		2	10	0.00533333
2	13	0.00393333		2	11	0.00586667
2	14	0.0047		2	12	0.00696667
2	15	0.00516667		2	13	0.0075
2	16	0.00573333		2	14	0.00556667
2	17	0.0042		2	15	0.00586667
2	18	0.0046		2	16	0.0071
2	19	0.0055		2	17	0.00553333
2	20	0.00736667		2	18	0.0131
2	21	0.0083		2	19	0.00756667
3	1	0.00633333		3	1	0.0043
3	2	0.00493333		3	2	0.00543333
3	3	0.0149		3	3	0.00523333
3	4	0.00426667		3	4	0.004175
3	5	0.00536667		3	5	0.006
3	6	0.00716667		3	6	0.00876667
3	7	0.00536667		3	7	0.0094
3	8	0.00623333		3	8	0.00756667
3	9	0.0055		3	9	0.0121333
3	10	0.0071		3	10	0.00943333
3	11	0.0047		3	11	0.00863333
3	12	0.0047		3	12	0.00596667
3	13	0.0124333		3	13	0.00593333
3	14	0.0133		3	14	0.00666667
3	15	0.0124		3	15	0.0046
3	16	0.00526667		3	16	0.0043
3	17	0.00535		3	17	0.0097
3	18	0.00616667		3	18	0.00376667
3	19	0.0133		3	19	0.0073
	MEAN	0.0065804		3	20	0.0109
	SEM	0.000354271		4	1	0.00436667
				4	2	0.00313333
				4	3	0.00403333
				4	4	0.00493333
				4	5	0.00966667
				4	6	0.00553333
				4	7	0.0068
				4	8	0.0087
				4	9	0.00713333
				4	10	0.0061
				4	11	0.00493333
				4	12	0.0116
				4	13	0.00723333
				4	14	0.006875
				4	15	0.00645
				4	16	0.00583333
				4	17	0.0063
					MEAN	0.00740243
					SEM	0.00046074
Weight (in g) of female adults, developed from eggs on cat food (control) or yeast diet. Insects were weighted in groups of 3-7. Values correspond to mean individual weights.
CONTROL				YEAST DIET
Experiment	sample	weight		Experiment	sample	weight
1	1	0.00202		1	1	0.00251429
1	2	0.00186		1	2	0.00238
1	3	0.00196667		1	3	0.00192
1	4	0.00252		1	4	0.00193333
2	1	0.00452		2	1	0.00163333
2	2	0.00226		2	2	0.00245714
3	1	0.00162		2	3	0.00195
3	2	0.0016		2	4	0.002
3	3	0.00128		3	1	0.00212
3	4	0.00136667		3	2	0.00034
3	5	0.002		3	3	0.00126
4	1	0.00132		3	4	0.00207143
4	2	0.00132		4	1	0.00468
	mean	0.00197333		4	2	0.00176
	SEM	0.000238168		4	3	0.00288
				4	4	0.00186
					media	0.00210997
					desvio	0.000222943
Weight (in g) of male adults, developed from eggs on cat food (control) or yeast diet. Insects were weighted in groups of 1-12. Values correspond to mean individual weights.
CONTROL				YEAST DIET
Experiment	sample	weight		Experiment	sample	weight
1	1	0.00148		1	1	0.00196
1	2	0.00136		1	2	0.00222
1	3	0.00156		1	3	0.0023
1	4	0.0027		1	4	0.00465
1	5	0.00246667		1	5	0.0009
2	1	0.0012		2	1	0.00162
2	2	0.00132		2	2	0.00246
2	3	0.00086		2	3	0.00198
2	4	0.00022		2	4	0.00148
2	5	0.0002		2	5	0.00166667
3	1	0.00046		2	6	0.0013
3	2	0.0007		3	1	0.00094
3	3	0.0006		3	2	0.00076
3	4	0.00072		3	3	0.00122
3	5	0.00056		3	4	0.00059
4	1	0.00134		3	5	0.000841667
4	2	0.00072		4	1	0.0012
4	3	0.00056		4	2	0.00258
4	4	0.00058		4	3	0.0008
4	5	0.00054			mean	0.00165623
4	6	0.0009			SEM	0.000218787
4	7	0.00046
4	8	0.00016
	mean	0.000942029
	SEM	0.000138057
Larval mortality, %				Pupal Mortality, %
	CONTROL DIET	YEAST DIET			CONTROL DIET	YEAST DIET
Experiment 1	11.3208	4		Experiment 1	12.766	18
Experiment 2	5	10		Experiment 2	0	23
Experiment 3	5	6		Experiment 3	24	2
Experiment 4	5	5		Experiment 4	11	23
Mean	6.58019	6.25		Mean	11.9415	16.5
SEM	1.58019	1.31498		SEM	4.91234	4.97494

## Sheet: Table 2
Protein quantities (im mg) in the amount of food used to raise 80 larvae of Aedes aegypti
	CAT FOOD	YEAST DIET
Sample 1	6.0676	73.4575
Sample 2	4.57385	80.6763
Sample 3	6.45038	100.704
Sample 4	5.03588	89.6727
Sample 5	7.9546	80.2609
Sample 6	10.9421	84.3728
Sample 7	8.53924	67.759
Sample 8	5.44259	74.0556
Mean	6.87578	81.3699
SEM	0.75638	3.67142
Sugar quantities (im mg) in the amount of food used to raise 80 larvae of Aedes aegypti
	CAT FOOD	YEAST DIET
Sample 1	38.1832	225.376
Sample 2	35.546	303.438
Sample 3	36.9525	134.479
Sample 4	67.1576	216.937
Sample 5	29.5331	90.7013
Sample 6	67.8257	118.304
Sample 7	44.0203	139.226
Sample 8	111.78	142.391
Mean	53.8748	171.357
SEM	9.7121	24.9973
